# Supplementary material for: Latent transition analysis for longitudinal studies of post-acute infection syndromes
Source: Nat Commun. 2026 Feb 10;17:2557. doi: 10.1038/s41467-026-68650-7 (PMC13000239; doi:10.1038/s41467-026-68650-7)
Supplement: Supplementary file 3 — Supplementary Data 1 [file 41467_2026_68650_MOESM3_ESM.xlsx]

## Sheet: Summary
Variable	Category	Month 0	Month 6	Month 12	Month 18	Month 24
Sex	Total	N=5094	N=3800	N=2495	N=2120	N=628
	Female	2155 (42.3\%)	1587 (41.8\%)	1070 (42.9\%)	909 (42.9\%)	273 (43.5\%)
Age Group (years)	Total	N=5094	N=3800	N=2495	N=2120	N=628
	Less than 20	32 (0.6\%)	21 (0.6\%)	13 (0.5\%)	9 (0.4\%)	6 (1.0\%)
	20-29	195 (3.8\%)	139 (3.7\%)	93 (3.7\%)	78 (3.7\%)	30 (4.8\%)
	30-39	405 (8.0\%)	295 (7.8\%)	181 (7.3\%)	135 (6.4\%)	38 (6.1\%)
	40-49	708 (13.9\%)	507 (13.3\%)	384 (15.4\%)	306 (14.4\%)	100 (15.9\%)
	50-59	1192 (23.4\%)	884 (23.3\%)	646 (25.9\%)	559 (26.4\%)	159 (25.3\%)
	60-69	1207 (23.7\%)	923 (24.3\%)	609 (24.4\%)	575 (27.1\%)	168 (26.8\%)
	70-79	946 (18.6\%)	726 (19.1\%)	431 (17.3\%)	358 (16.9\%)	100 (15.9\%)
	80-89	342 (6.7\%)	262 (6.9\%)	125 (5.0\%)	90 (4.2\%)	25 (4.0\%)
	90+	67 (1.3\%)	43 (1.1\%)	13 (0.5\%)	10 (0.5\%)	2 (0.3\%)
Cohort	Total	N=5094	N=3800	N=2495	N=2120	N=628
	INSERM	2882 (56.6\%)	2412 (63.5\%)	1089 (43.6\%)	723 (34.1\%)	0 (0.0\%)
	UNIVR	1525 (29.9\%)	933 (24.6\%)	928 (37.2\%)	938 (44.2\%)	333 (53.0\%)
	UNIBO	399 (7.8\%)	274 (7.2\%)	258 (10.3\%)	271 (12.8\%)	174 (27.7\%)
	COVID-HOME	140 (2.7\%)	129 (3.4\%)	110 (4.4\%)	86 (4.1\%)	69 (11.0\%)
	SAS	134 (2.6\%)	38 (1.0\%)	96 (3.8\%)	88 (4.2\%)	48 (7.6\%)
Wave of Infection	Total	N=5094	N=3800	N=2495	N=2120	N=628
	First Wave	2591 (50.9\%)	1982 (52.2\%)	948 (38.0\%)	829 (39.1\%)	12 (1.9\%)
	Second Wave	725 (14.2\%)	478 (12.6\%)	440 (17.6\%)	325 (15.3\%)	25 (4.0\%)
	Third Wave	881 (17.3\%)	731 (19.2\%)	596 (23.9\%)	484 (22.8\%)	299 (47.6\%)
	Fourth Wave	481 (9.4\%)	355 (9.3\%)	289 (11.6\%)	229 (10.8\%)	199 (31.7\%)
	After Fourth Wave	416 (8.2\%)	254 (6.7\%)	222 (8.9\%)	253 (11.9\%)	93 (14.8\%)
BMI $\geq 30$	Total	N=5094	N=3800	N=2495	N=2120	N=628
	$<$30	927 (18.2\%)	749 (19.7\%)	425 (17.0\%)	327 (15.4\%)	83 (13.2\%)
	$\geq$30	450 (8.8\%)	366 (9.6\%)	204 (8.2\%)	155 (7.3\%)	43 (6.8\%)
Hospital Admission Category	Total	N=5094	N=3800	N=2495	N=2120	N=628
	No Admission	1254 (24.6\%)	875 (23.0\%)	826 (33.1\%)	753 (35.5\%)	343 (54.6\%)
	General Hospital Admission	2757 (54.1\%)	2075 (54.6\%)	1164 (46.7\%)	946 (44.6\%)	241 (38.4\%)
	ICU Hospital Admission	1067 (20.9\%)	850 (22.4\%)	504 (20.2\%)	407 (19.2\%)	44 (7.0\%)
Cardiovascular Disease	Total	N=5094	N=3800	N=2495	N=2120	N=628
	None	2686 (52.7\%)	1986 (52.3\%)	1373 (55.0\%)	1168 (55.1\%)	373 (59.4\%)
	Hypertension	1315 (25.8\%)	964 (25.4\%)	658 (26.4\%)	558 (26.3\%)	167 (26.6\%)
	Coronary heart disease	636 (12.5\%)	508 (13.4\%)	214 (8.6\%)	192 (9.1\%)	18 (2.9\%)
	Congestive heart failure	49 (1.0\%)	38 (1.0\%)	34 (1.4\%)	9 (0.4\%)	6 (1.0\%)
	Other	185 (3.6\%)	131 (3.4\%)	126 (5.1\%)	109 (5.1\%)	54 (8.6\%)
Chronic Respiratory Disease	Total	N=5094	N=3800	N=2495	N=2120	N=628
	None	4214 (82.7\%)	3137 (82.6\%)	2044 (81.9\%)	1741 (82.1\%)	529 (84.2\%)
	Asthma	381 (7.5\%)	293 (7.7\%)	202 (8.1\%)	180 (8.5\%)	46 (7.3\%)
	Chronic obstructive pulmonary disease	92 (1.8\%)	62 (1.6\%)	57 (2.3\%)	44 (2.1\%)	24 (3.8\%)
	Obstructive sleep apnea syndrome	44 (0.9\%)	31 (0.8\%)	32 (1.3\%)	23 (1.1\%)	7 (1.1\%)
	Restrictive lung disease	8 (0.2\%)	6 (0.2\%)	5 (0.2\%)	2 (0.1\%)	2 (0.3\%)
	Pulmonary hypertension	4 (0.1\%)	3 (0.1\%)	2 (0.1\%)	1 (0.0\%)	1 (0.2\%)
	Other	32 (0.6\%)	26 (0.7\%)	20 (0.8\%)	18 (0.8\%)	8 (1.3\%)
Smoking Status at Acute Infection	Total	N=5094	N=3800	N=2495	N=2120	N=628
	Non-smoker	2786 (54.7\%)	2124 (55.9\%)	1372 (55.0\%)	1130 (53.3\%)	269 (42.8\%)
	Former smoker	1267 (24.9\%)	931 (24.5\%)	592 (23.7\%)	550 (25.9\%)	161 (25.6\%)
	Current smoker	308 (6.0\%)	234 (6.2\%)	157 (6.3\%)	104 (4.9\%)	44 (7.0\%)
Vaccination before Acute Infection	Total	N=5094	N=3800	N=2495	N=2120	N=628
	None	4551 (89.3\%)	3403 (89.6\%)	2136 (85.6\%)	1798 (84.8\%)	432 (68.8\%)
	At least one dose	543 (10.7\%)	397 (10.4\%)	359 (14.4\%)	322 (15.2\%)	196 (31.2\%)
Corticosteroid Treatment at Acute Infection	Total	N=5094	N=3800	N=2495	N=2120	N=628
	None	2870 (56.3\%)	2130 (56.1\%)	1256 (50.3\%)	1109 (52.3\%)	249 (39.6\%)
	Dexamethasone	752 (14.8\%)	568 (14.9\%)	422 (16.9\%)	316 (14.9\%)	144 (22.9\%)
	Prednisone	278 (5.5\%)	214 (5.6\%)	173 (6.9\%)	128 (6.0\%)	37 (5.9\%)
	Methylprednisolone	440 (8.6\%)	288 (7.6\%)	252 (10.1\%)	242 (11.4\%)	110 (17.5\%)
	Other	262 (5.1\%)	202 (5.3\%)	124 (5.0\%)	98 (4.6\%)	10 (1.6\%)
Remdesivir	Total	N=5094	N=3800	N=2495	N=2120	N=628
	None	4763 (93.5\%)	3531 (92.9\%)	2293 (91.9\%)	1961 (92.5\%)	559 (89.0\%)
	Received	331 (6.5\%)	269 (7.1\%)	202 (8.1\%)	159 (7.5\%)	69 (11.0\%)
Ritonavir	Total	N=5094	N=3800	N=2495	N=2120	N=628
	None	4594 (90.2\%)	3493 (91.9\%)	2311 (92.6\%)	1897 (89.5\%)	624 (99.4\%)
	Received	500 (9.8\%)	307 (8.1\%)	184 (7.4\%)	223 (10.5\%)	4 (0.6\%)
Repurposed Drugs	Total	N=5094	N=3800	N=2495	N=2120	N=628
	None	4837 (95.0\%)	3623 (95.3\%)	2373 (95.1\%)	2015 (95.0\%)	615 (97.9\%)
	Received	257 (5.0\%)	177 (4.7\%)	122 (4.9\%)	105 (5.0\%)	13 (2.1\%)
Immunomodulator Treatment at Acute Infection	Total	N=5094	N=3800	N=2495	N=2120	N=628
	Adalimumab	1 (0.0\%)	1 (0.0\%)	0 (0.0\%)	1 (0.0\%)	1 (0.2\%)
	Baricitinib	13 (0.3\%)	5 (0.1\%)	3 (0.1\%)	6 (0.3\%)	4 (0.6\%)
	Ruxolitinib	4 (0.1\%)	0 (0.0\%)	4 (0.2\%)	4 (0.2\%)	1 (0.2\%)
	Tacrolimus	1 (0.0\%)	0 (0.0\%)	1 (0.0\%)	0 (0.0\%)	0 (0.0\%)
	Tocilizumab	160 (3.1\%)	73 (1.9\%)	96 (3.8\%)	114 (5.4\%)	63 (10.0\%)
	Other	71 (1.4\%)	60 (1.6\%)	44 (1.8\%)	28 (1.3\%)	1 (0.2\%)
Monoclonal Antibody Treatment at Acute Infection	Total	N=5094	N=3800	N=2495	N=2120	N=628
	Bamlanivimab	29 (0.6\%)	26 (0.7\%)	15 (0.6\%)	13 (0.6\%)	8 (1.3\%)
	Bamlanivimab + Etesevimab	254 (5.0\%)	212 (5.6\%)	159 (6.4\%)	132 (6.2\%)	101 (16.1\%)
	Casirivimab + Imdevimab	198 (3.9\%)	152 (4.0\%)	123 (4.9\%)	101 (4.8\%)	80 (12.7\%)
	Other	149 (2.9\%)	93 (2.4\%)	74 (3.0\%)	99 (4.7\%)	17 (2.7\%)
Anticoagulant Treatment at Acute Infection	Total	N=5094	N=3800	N=2495	N=2120	N=628
	None	1699 (33.4\%)	1171 (30.8\%)	912 (36.6\%)	846 (39.9\%)	287 (45.7\%)
	Received	1777 (34.9\%)	1308 (34.4\%)	904 (36.2\%)	772 (36.4\%)	264 (42.0\%)
