# Supplementary material for: Latent transition analysis for longitudinal studies of post-acute infection syndromes
Source: Nat Commun. 2026 Feb 10;17:2557. doi: 10.1038/s41467-026-68650-7 (PMC13000239; doi:10.1038/s41467-026-68650-7)
Supplement: Supplementary file 4 — Supplementary Data 2 [file 41467_2026_68650_MOESM4_ESM.xlsx]

## Sheet: Sheet1
Variable	Month 0	Month 6	Month 12	Month 18	Month 24
Any symptom (≥1)
≥1 present	4698 (94.8\%)	1838 (65.0\%)	1271 (73.5\%)	887 (74.0\%)	117 (67.6\%)
0 present	260 (5.2\%)	991 (35.0\%)	458 (26.5\%)	312 (26.0\%)	56 (32.4\%)
Ageusia
Yes	1069 (24.7\%)	215 (7.9\%)	173 (10.2\%)	115 (9.8\%)	19 (11.4\%)
No	3266 (75.3\%)	2523 (92.1\%)	1526 (89.8\%)	1064 (90.2\%)	148 (88.6\%)
Missing	759	1062	796	941	461
Anosmia
Yes	993 (22.9\%)	233 (8.5\%)	183 (10.8\%)	142 (12.0\%)	23 (13.9\%)
No	3335 (77.1\%)	2519 (91.5\%)	1509 (89.2\%)	1039 (88.0\%)	142 (86.1\%)
Missing	766	1048	803	939	463
Arthralgia
Yes	835 (18.2\%)	459 (16.7\%)	324 (19.1\%)	239 (20.4\%)	22 (13.5\%)
No	3745 (81.8\%)	2287 (83.3\%)	1372 (80.9\%)	934 (79.6\%)	141 (86.5\%)
Missing	514	1054	799	947	465
Cough
Yes	3354 (68.7\%)	329 (11.8\%)	267 (15.7\%)	177 (15.0\%)	14 (8.4\%)
No	1528 (31.3\%)	2457 (88.2\%)	1434 (84.3\%)	1004 (85.0\%)	152 (91.6\%)
Missing	212	1014	794	939	462
Dyspnea
Yes	2614 (54.2\%)	790 (28.4\%)	520 (30.5\%)	351 (29.8\%)	59 (35.8\%)
No	2213 (45.8\%)	1987 (71.6\%)	1186 (69.5\%)	828 (70.2\%)	106 (64.2\%)
Missing	267	1023	789	941	463
Fatigue
Yes	3021 (63.3\%)	1195 (42.9\%)	758 (44.5\%)	522 (44.5\%)	55 (33.5\%)
No	1750 (36.7\%)	1590 (57.1\%)	946 (55.5\%)	652 (55.5\%)	109 (66.5\%)
Missing	323	1015	791	946	464
Headache
Yes	1374 (29.0\%)	308 (11.1\%)	200 (11.7\%)	137 (11.6\%)	17 (10.4\%)
No	3369 (71.0\%)	2469 (88.9\%)	1503 (88.3\%)	1039 (88.4\%)	146 (89.6\%)
Missing	351	1023	792	944	465
Memory Loss
Yes	98 (5.0\%)	172 (16.3\%)	311 (19.9\%)	276 (23.9\%)	32 (19.5\%)
No	1843 (95.0\%)	883 (83.7\%)	1249 (80.1\%)	881 (76.1\%)	132 (80.5\%)
Missing	3153	2745	935	963	464
Myalgia
Yes	1608 (35.3\%)	481 (17.3\%)	311 (18.4\%)	237 (20.3\%)	24 (14.9\%)
No	2948 (64.7\%)	2294 (82.7\%)	1381 (81.6\%)	933 (79.7\%)	137 (85.1\%)
Missing	538	1025	803	950	467
