# Supplementary material for: Latent transition analysis for longitudinal studies of post-acute infection syndromes
Source: Nat Commun. 2026 Feb 10;17:2557. doi: 10.1038/s41467-026-68650-7 (PMC13000239; doi:10.1038/s41467-026-68650-7)
Supplement: Supplementary file 5 — Supplementary Data 3 [file 41467_2026_68650_MOESM5_ESM.xlsx]

## Sheet: Sheet1
Variable	Month 6	Month 12	Month 18	Month 24
Physical Score
N	1997	1782	1614	491
Mean (SD)	50.26 (10.04)	49.97 (10.46)	50.96 (9.84)	51.16 (10.08)
Median [IQR]	53.36 [43.93-58.06]	53.09 [42.33-58.32]	53.97 [45.51-58.23]	54.69 [45.56-58.52]
Min	12.99	12.05	12.19	17.99
Max	74.43	71.45	74.06	71.04
Mental Score
N	2002	1783	1614	491
Mean (SD)	47.74 (11.22)	47.72 (11.06)	48.88 (10.90)	49.43 (11.11)
Median [IQR]	50.35 [41.28-56.13]	50.36 [40.87-56.12]	51.04 [43.32-56.75]	51.58 [44.11-57.42]
Min	4.51	8.58	8.28	13.00
Max	71.05	72.38	72.69	68.95
